# Supplementary material for: Overexpression of a Rosa rugosa Thunb. NUDX gene enhances biosynthesis of scent volatiles in petunia
Source: PeerJ. 2021 Apr 2;9:e11098. doi: 10.7717/peerj.11098 (PMC8020868; doi:10.7717/peerj.11098)
Supplement: Supplemental Information 2 [file peerj-09-11098-s002.xlsx]

## Sheet: Gene expression levels
different parts	RrNUDX1 Relative expression level	SE
P1	29.749	0.9581
P2	2.0482	0.1008
P3	1.5635	0.0088054
P4	0.1184	0.0084082
P5	0.0294	0.00019268
P6	0.0030499	0.00019358
different stages	RrNUDX1 Relative expression level	SE
S1	3.574	0.00742
S2	25.4548	0.4579
S3	56.313	1.4199
S4	27.4839	0.4938
S5	1.1726	0.4938

## Sheet: Main monoterpenoids 
different parts	citronellol	SE	geraniol	SE	nerol	SE	citronellyl acetate	SE	geraniol acetate	SE	neryl acetate	SE
P1	96.1619	10.776	39.5683	6.9418	20.7621	5.7217	33.944	11.2276	24.4811	7.3263	3.642	0.9365
P2	30.6324	4.0242	2.1019	1.1226	3.2852	0.0221	122.934	3.0287	48.22	10.1724	21.0526	3.1344
P3	3.4135	2.1648	0.3593	0.3583	0.4817	0.6377	5.3229	1.771	2.843	2.9057	1.0909	0.9926
P4	--	--	--	--	--	--	--	--	--	--	--	--
P5	--	--	--	--	--	--	--	--	--	--	--	--
P6	--	--	--	--	--	--	--	--	--	--	--	--
different stages	citronellol	SE	geraniol	SE	nerol	SE	citronellyl acetate	SE	geraniol acetate	SE	neryl acetate	SE
S1	16.0014	3.0331	11.2726	1.554	3.4594	0.2316	--	--	1.029	0.0323	--	--
S2	61.932	20.093	17.5579	1.8757	9.7412	4.0263	20.3956	1.266	12.8043	4.6563	1.8167	0.1987
S3	120.803	18.9804	31.6126	5.8857	17.5087	1.8241	37.4147	2.7089	18.9471	1.8429	2.3896	0.2243
S4	96.1619	10.776	39.5683	6.9418	20.7621	5.7217	33.944	11.2276	24.4811	7.3263	3.642	0.9365
S5	31.1511	9.2495	4.168	0.0317	3.3613	0.7807	11.0578	4.1735	4.4692	1.4574	0.8672	0.2467
